# Supplementary material for: Fusarium Species Infecting Greenhouse-Grown Cannabis (Cannabis sativa) Plants Show Potential for Mycotoxin Production in Inoculated Inflorescences and from Natural Inoculum Sources
Source: J Fungi (Basel). 2025 Jul 16;11(7):528. doi: 10.3390/jof11070528 (PMC12296103; doi:10.3390/jof11070528)
Supplement: Supplementary file 1 [file jof-11-00528-s001.zip]

Archive with 1 entries (1 files):
- jof-3678771-supplementary.pdf
